# Supplementary material for: Stationary phase persister formation in Escherichia coli can be suppressed by piperacillin and PBP3 inhibition
Source: BMC Microbiol. 2019 Jun 24;19:140. doi: 10.1186/s12866-019-1506-7 (PMC6591824; doi:10.1186/s12866-019-1506-7)
Supplement: Supplementary file 11 — Supplemental Methods. (ZIP 423 kb) [file 12866_2019_1506_MOESM11_ESM.zip]

Archive with 4 entries (4 files):
- 12866_2019_1506_MOESM11_ESM/12866_2019_1506_MOESM11_ESM.docx
- 12866_2019_1506_MOESM11_ESM/12866_2019_1506_MOESM20_ESM.tif
- 12866_2019_1506_MOESM11_ESM/12866_2019_1506_MOESM21_ESM.tif
- 12866_2019_1506_MOESM11_ESM/12866_2019_1506_MOESM22_ESM.tif
